# Supplementary material for: Genome-wide DNA methylation changes after 24 hours at high altitude
Source: Environ Epigenet. 2026 Feb 9;12(1):dvag004. doi: 10.1093/eep/dvag004 (PMC12951794; doi:10.1093/eep/dvag004)
Supplement: dvag004_Supplemental_Files [file dvag004_supplemental_files.zip]

Archive with 2 entries (2 files):
- Figures_for_EPIC_Resubmit.pptx
- Supplemental Tables_Resubmit.pdf
